# Supplementary material for: Parent and Provider Perspectives on the Imprecise Label of “Human Milk Fortifier” in the NICU
Source: Nutrients. 2020 Mar 9;12(3):720. doi: 10.3390/nu12030720 (PMC7146547; doi:10.3390/nu12030720)
Supplement: Supplementary file 1 [file nutrients-12-00720-s001.zip]

Archive with 7 entries (4 files):
- Supplement HMF survey questions /
- Supplement HMF survey questions /Supplement_Parent_HMF survey questions.pdf
- __MACOSX/
- __MACOSX/Supplement HMF survey questions /
- __MACOSX/Supplement HMF survey questions /._Supplement_Parent_HMF survey questions.pdf
- Supplement HMF survey questions /Supplement_Provider_HMF survey questions.pdf
- __MACOSX/Supplement HMF survey questions /._Supplement_Provider_HMF survey questions.pdf
